# Supplementary material for: Organ-Specific Diversity of Secoiridoids in Ligustrum japonicum Thunb
Source: Molecules. 2026 Jan 2;31(1):174. doi: 10.3390/molecules31010174 (PMC12787287; doi:10.3390/molecules31010174)
Supplement: Supplementary file 1 [file molecules-31-00174-s001.zip]

Archive with 1 entries (1 files):
- molecules-4036413-supplementary.pdf
